# Supplementary material for: Early-Stage Defense Mechanism of the Cotton Aphid Aphis gossypii Against Infection With the Insect-Killing Fungus Beauveria bassiana JEF-544
Source: Front Immunol. 2022 Jun 2;13:907088. doi: 10.3389/fimmu.2022.907088 (PMC9201107; doi:10.3389/fimmu.2022.907088)
Supplement: Supplementary file 2 [file Table_1.xlsx]

## Sheet: S1
Supplementary Table S1. qRT-PCR primer set
	Gene name	Accession number	Sequence (5'-3')	Amplicon size (bp)
	cytochrome P450 306a1 (LOC114132491), transcript variant X2, mRNA	XM_027997958.1	F: TGGACGGACCCTCTAACATT	101
			R: GCTCTTTTACCGGCTTGAAA
	H(+)/Cl(-) exchange transporter 5 (LOC114120065), transcript variant X2, mRNA	XM_027981853.1	F: TGGCCCCAATTACAATTACTG	101
			R: CCTCCCATTGTGTGTAACCA
	putative inorganic phosphate cotransporter (LOC114123288), mRNA	XM_027986207.1	F: TATCGTTTACGTGTTCATCG	150
			R: AACAGAGGGGCAATAATCC
	exportin-1 (LOC114132264), transcript variant X2, mRNA	XM_027997672.1	F: CGGCATATTAAACCCACATGA	136
			R: TTCTGCTTTGAATGGATGGA
	glutamate--cysteine ligase regulatory subunit-like (LOC114132371), mRNA	XM_027997820.1	F: TCGTATAGGTGTGAGTGACATTGA	119
			R: GGGCTTCTGGTACAACACAAC
	fatty acyl-CoA reductase wat-like (LOC114119300), mRNA	XM_027980808.1	F: CTGCTGCTACTGTGCGATTT	166
			R: TCATCCACAACTTCCCTTCC
	endocuticle structural glycoprotein SgAbd-2-like (LOC114125916), transcript variant X1, mRNA	XM_027989734.1	F: TGCTGGATACGTGAAGAACG	193
			R: GGAGGCGATAAGTTCCAAAG
	BCL-6 corepressor-like protein 1 (LOC114120773), mRNA	XM_027982797.1	F: GCCACGATGCTGTTGAAGTA	213
			R: CGTGAATTGGACGGTCTACA
	alpha-tocopherol transfer protein-like (LOC114123641), mRNA	XM_027986690.1	F: AGATCTCGTCCGAAACCGTA	203
			R: ATGATGGTCAACACGTCTGC
	N-terminal kinase-like protein (LOC114119933), mRNA	XM_027981677.1	F: TGACGGATCGAAGTCTGATG	150
			R: ACAGTTGATGGAGCGGAGTT
	beta-actin mRNA	KF018928.1	F: TCTTGGGAATGGAATCTTGC	254
			R: GGACAGAGAAGCCAAGATGG

## Sheet: S2
Supplementary Table S2. Sequencing data
		Non-treated aphid	JEF-544-infected aphid
	Total number of sequences	71589088	68792464
	Total length (bp)	7230497888	6948038864
	GC%	44.29	43.16

## Sheet: S3
Supplementary Table S3. Enriched GO term and KEGG by g:profiler (up-regulation)
	Up-regulation
	source	term_name	term_id	adjusted_p_value	negative_log10_of_adjusted_p_value	term_size	query_size	intersection_size	effective_domain_size
	GO:MF	transporter activity	GO:0005215	1.47325e-07	6.83172	840	409	56	15162
	GO:MF	transmembrane transporter activity	GO:0022857	2.27042e-07	6.64389	818	409	54	15162
	GO:MF	voltage-gated channel activity	GO:0022832	4.26427e-05	4.37015	36	409	9	15162
	GO:MF	voltage-gated ion channel activity	GO:0005244	4.26427e-05	4.37015	36	409	9	15162
	GO:MF	inorganic molecular entity transmembrane transporter activity	GO:0015318	4.41319e-05	4.35525	318	409	26	15162
	GO:MF	gated channel activity	GO:0022836	4.41319e-05	4.35525	100	409	14	15162
	GO:MF	ion transmembrane transporter activity	GO:0015075	4.49587e-05	4.34719	363	409	28	15162
	GO:MF	catalytic activity	GO:0003824	7.53197e-05	4.12309	5311	409	189	15162
	GO:MF	channel activity	GO:0015267	7.53197e-05	4.12309	195	409	19	15162
	GO:MF	passive transmembrane transporter activity	GO:0022803	7.53197e-05	4.12309	195	409	19	15162
	GO:MF	ion channel activity	GO:0005216	9.77272e-05	4.00998	182	409	18	15162
	GO:MF	metal ion transmembrane transporter activity	GO:0046873	0.000197399	3.70466	121	409	14	15162
	GO:MF	inorganic anion transmembrane transporter activity	GO:0015103	0.00108567	2.9643	34	409	7	15162
	GO:MF	protein kinase activity	GO:0004672	0.00257872	2.5886	279	409	20	15162
	GO:MF	anion transmembrane transporter activity	GO:0008509	0.00390797	2.40805	71	409	9	15162
	GO:MF	kinase activity	GO:0016301	0.0041263	2.38444	410	409	25	15162
	GO:MF	calmodulin binding	GO:0005516	0.00638362	2.19493	12	409	4	15162
	GO:MF	phosphotransferase activity, alcohol group as acceptor	GO:0016773	0.00646642	2.18934	376	409	23	15162
	GO:MF	anion binding	GO:0043168	0.00923912	2.03437	1704	409	69	15162
	GO:MF	cation channel activity	GO:0005261	0.0112648	1.94827	103	409	10	15162
	GO:MF	calcium ion transmembrane transporter activity	GO:0015085	0.0112648	1.94827	25	409	5	15162
	GO:MF	signaling receptor regulator activity	GO:0030545	0.0114449	1.94139	2	409	2	15162
	GO:MF	NAD(P)+ nucleosidase activity	GO:0050135	0.0114449	1.94139	2	409	2	15162
	GO:MF	ubiquitin-protein transferase regulator activity	GO:0055106	0.0114449	1.94139	2	409	2	15162
	GO:MF	secondary active sulfate transmembrane transporter activity	GO:0008271	0.0114449	1.94139	16	409	4	15162
	GO:MF	voltage-gated anion channel activity	GO:0008308	0.0114449	1.94139	7	409	3	15162
	GO:MF	NAD+ nucleotidase, cyclic ADP-ribose generating	GO:0061809	0.0114449	1.94139	2	409	2	15162
	GO:MF	ubiquitin-protein transferase activator activity	GO:0097027	0.0114449	1.94139	2	409	2	15162
	GO:MF	anaphase-promoting complex binding	GO:0010997	0.0114449	1.94139	2	409	2	15162
	GO:MF	molecular function regulator	GO:0098772	0.0114449	1.94139	169	409	13	15162
	GO:MF	sulfate transmembrane transporter activity	GO:0015116	0.0114449	1.94139	16	409	4	15162
	GO:MF	NAD+ nucleosidase activity	GO:0003953	0.0114449	1.94139	2	409	2	15162
	GO:MF	sulfur compound transmembrane transporter activity	GO:1901682	0.012944	1.88793	42	409	6	15162
	GO:MF	UDP-glycosyltransferase activity	GO:0008194	0.0166224	1.77931	96	409	9	15162
	GO:MF	secondary active transmembrane transporter activity	GO:0015291	0.0175046	1.75685	61	409	7	15162
	GO:MF	small molecule binding	GO:0036094	0.018289	1.73781	1854	409	71	15162
	GO:MF	3-oxo-arachidoyl-CoA synthase activity	GO:0102336	0.018289	1.73781	19	409	4	15162
	GO:MF	3-oxo-cerotoyl-CoA synthase activity	GO:0102337	0.018289	1.73781	19	409	4	15162
	GO:MF	very-long-chain 3-ketoacyl-CoA synthase activity	GO:0102756	0.018289	1.73781	19	409	4	15162
	GO:MF	3-oxo-lignoceronyl-CoA synthase activity	GO:0102338	0.018289	1.73781	19	409	4	15162
	GO:MF	protein serine/threonine kinase activity	GO:0004674	0.020927	1.67929	143	409	11	15162
	GO:MF	calcium channel activity	GO:0005262	0.0213135	1.67135	20	409	4	15162
	GO:MF	signaling adaptor activity	GO:0035591	0.0235596	1.62783	10	409	3	15162
	GO:MF	acyltransferase activity, transferring groups other than amino-acyl groups	GO:0016747	0.0242019	1.61615	169	409	12	15162
	GO:MF	enzyme activator activity	GO:0008047	0.0242287	1.61567	126	409	10	15162
	GO:MF	inorganic cation transmembrane transporter activity	GO:0022890	0.0247382	1.60663	217	409	14	15162
	GO:MF	4 iron, 4 sulfur cluster binding	GO:0051539	0.0247382	1.60663	35	409	5	15162
	GO:MF	adenyl ribonucleotide binding	GO:0032559	0.027516	1.56042	1301	409	52	15162
	GO:MF	hydrolase activity, hydrolyzing N-glycosyl compounds	GO:0016799	0.0277045	1.55745	11	409	3	15162
	GO:MF	adenyl nucleotide binding	GO:0030554	0.0277045	1.55745	1304	409	52	15162
	GO:MF	monooxygenase activity	GO:0004497	0.0285582	1.54427	110	409	9	15162
	GO:MF	protein tyrosine kinase activity	GO:0004713	0.0286307	1.54317	37	409	5	15162
	GO:MF	cation transmembrane transporter activity	GO:0008324	0.0304901	1.51584	225	409	14	15162
	GO:MF	purine ribonucleotide binding	GO:0032555	0.0326394	1.48626	1508	409	58	15162
	GO:MF	voltage-gated cation channel activity	GO:0022843	0.0327434	1.48488	24	409	4	15162
	GO:MF	ATP binding	GO:0005524	0.0327434	1.48488	1292	409	51	15162
	GO:MF	purine nucleotide binding	GO:0017076	0.0327434	1.48488	1511	409	58	15162
	GO:MF	phosphatidate phosphatase activity	GO:0008195	0.0361455	1.44195	4	409	2	15162
	GO:MF	ribonucleotide binding	GO:0032553	0.0369487	1.4324	1523	409	58	15162
	GO:MF	nucleotide binding	GO:0000166	0.0373448	1.42777	1753	409	65	15162
	GO:MF	nucleoside phosphate binding	GO:1901265	0.0373448	1.42777	1753	409	65	15162
	GO:MF	vitamin B6 binding	GO:0070279	0.0373448	1.42777	58	409	6	15162
	GO:MF	pyridoxal phosphate binding	GO:0030170	0.0373448	1.42777	58	409	6	15162
	GO:MF	purine ribonucleoside triphosphate binding	GO:0035639	0.0379737	1.42052	1499	409	57	15162
	GO:MF	active ion transmembrane transporter activity	GO:0022853	0.0384632	1.41495	59	409	6	15162
	GO:MF	enzyme regulator activity	GO:0030234	0.0399442	1.39855	166	409	11	15162
	GO:MF	molecular transducer activity	GO:0060089	0.0399442	1.39855	343	409	18	15162
	GO:MF	anion channel activity	GO:0005253	0.0399442	1.39855	14	409	3	15162
	GO:MF	transferase activity	GO:0016740	0.0399442	1.39855	1635	409	61	15162
	GO:MF	signaling receptor activity	GO:0038023	0.0399442	1.39855	343	409	18	15162
	GO:MF	carbohydrate derivative binding	GO:0097367	0.0399442	1.39855	1574	409	59	15162
	GO:MF	acyltransferase activity	GO:0016746	0.0403522	1.39413	216	409	13	15162
	GO:MF	guanyl-nucleotide exchange factor activity	GO:0005085	0.0403522	1.39413	61	409	6	15162
	GO:MF	iron ion binding	GO:0005506	0.0411469	1.38566	123	409	9	15162
	GO:MF	cyclohydrolase activity	GO:0019238	0.0457574	1.33954	5	409	2	15162
	GO:MF	vitamin binding	GO:0019842	0.0463489	1.33396	83	409	7	15162
	GO:MF	GTPase activator activity	GO:0005096	0.0486122	1.31325	105	409	8	15162
	GO:MF	oxidoreductase activity	GO:0016491	0.0489125	1.31058	814	409	34	15162
	GO:BP	localization	GO:0051179	0.0143516	1.8431	1443	365	80	9898
	GO:BP	transport	GO:0006810	0.0143516	1.8431	1409	365	79	9898
	GO:BP	toll-like receptor signaling pathway	GO:0002224	0.0143516	1.8431	8	365	4	9898
	GO:BP	establishment of localization	GO:0051234	0.0143516	1.8431	1418	365	80	9898
	GO:BP	response to wounding	GO:0009611	0.0143516	1.8431	4	365	3	9898
	GO:BP	regulation of toll-like receptor signaling pathway	GO:0034121	0.0143516	1.8431	4	365	3	9898
	GO:BP	regulation of pattern recognition receptor signaling pathway	GO:0062207	0.0143516	1.8431	4	365	3	9898
	GO:BP	pattern recognition receptor signaling pathway	GO:0002221	0.0143516	1.8431	8	365	4	9898
	GO:BP	MyD88-independent toll-like receptor signaling pathway	GO:0002756	0.0143516	1.8431	4	365	3	9898
	GO:BP	regulation of MyD88-independent toll-like receptor signaling pathway	GO:0034127	0.0143516	1.8431	4	365	3	9898
	GO:BP	negative regulation of MyD88-independent toll-like receptor signaling pathway	GO:0034128	0.0143516	1.8431	4	365	3	9898
	GO:BP	response to axon injury	GO:0048678	0.0143516	1.8431	4	365	3	9898
	GO:BP	negative regulation of toll-like receptor signaling pathway	GO:0034122	0.0143516	1.8431	4	365	3	9898
	GO:BP	transmembrane transport	GO:0055085	0.015683	1.80457	859	365	52	9898
	GO:BP	inorganic anion transport	GO:0015698	0.0222422	1.65282	37	365	7	9898
	GO:BP	regulation of organelle assembly	GO:1902115	0.0266855	1.57373	5	365	3	9898
	GO:BP	non-motile cilium assembly	GO:1905515	0.0266855	1.57373	5	365	3	9898
	GO:BP	ion transmembrane transport	GO:0034220	0.0403043	1.39465	320	365	24	9898
	GO:BP	anion transmembrane transport	GO:0098656	0.0448393	1.34834	44	365	7	9898
	GO:BP	inorganic ion transmembrane transport	GO:0098660	0.0448393	1.34834	222	365	18	9898
	GO:BP	positive regulation of ubiquitin protein ligase activity	GO:1904668	0.0448393	1.34834	2	365	2	9898
	GO:BP	regulation of protein modification by small protein conjugation or removal	GO:1903320	0.0448393	1.34834	2	365	2	9898
	GO:BP	positive regulation of protein modification by small protein conjugation or removal	GO:1903322	0.0448393	1.34834	2	365	2	9898
	GO:BP	regulation of ubiquitin protein ligase activity	GO:1904666	0.0448393	1.34834	2	365	2	9898
	GO:BP	inorganic anion transmembrane transport	GO:0098661	0.0448393	1.34834	33	365	6	9898
	GO:BP	positive regulation of ubiquitin-protein transferase activity	GO:0051443	0.0448393	1.34834	2	365	2	9898
	GO:BP	regulation of ion transmembrane transport	GO:0034765	0.0448393	1.34834	35	365	6	9898
	GO:BP	tetrahydrofolate metabolic process	GO:0046653	0.0448393	1.34834	7	365	3	9898
	GO:BP	regulation of ion transport	GO:0043269	0.0448393	1.34834	35	365	6	9898
	GO:BP	regulation of transmembrane transport	GO:0034762	0.0448393	1.34834	35	365	6	9898
	GO:BP	positive regulation of protein ubiquitination	GO:0031398	0.0448393	1.34834	2	365	2	9898
	GO:BP	regulation of protein ubiquitination	GO:0031396	0.0448393	1.34834	2	365	2	9898
	GO:BP	Golgi to endosome transport	GO:0006895	0.0448393	1.34834	2	365	2	9898
	GO:BP	regulation of ubiquitin-protein transferase activity	GO:0051438	0.0448393	1.34834	2	365	2	9898
	GO:CC	BBSome	GO:0034464	0.00910325	2.0408	7	292	4	8694
	GO:CC	cell periphery	GO:0071944	0.0273826	1.56253	493	292	32	8694
	GO:CC	plasma membrane	GO:0005886	0.0484552	1.31466	455	292	29	8694
	KEGG	Insect hormone biosynthesis	KEGG:00981	0.036648	1.43595	24	147	7	2436

## Sheet: S4
Supplementary Table S4. Enriched GO term and KEGG by g:profiler (down-regulation)
	Down-regulation
	source	term_name	term_id	adjusted_p_value	negative_log10_of_adjusted_p_value	term_size	query_size	intersection_size	effective_domain_size
	GO:MF	gated channel activity	GO:0022836	0.000740514	3.13047	100	328	12	15162
	GO:MF	catalytic activity	GO:0003824	0.00174847	2.75734	5311	328	153	15162
	GO:MF	transporter activity	GO:0005215	0.00200317	2.69828	840	328	38	15162
	GO:MF	inorganic molecular entity transmembrane transporter activity	GO:0015318	0.00232182	2.63417	318	328	20	15162
	GO:MF	transmembrane transporter activity	GO:0022857	0.00283941	2.54677	818	328	36	15162
	GO:MF	ion transmembrane transporter activity	GO:0015075	0.00283941	2.54677	363	328	21	15162
	GO:MF	ion channel activity	GO:0005216	0.00283941	2.54677	182	328	14	15162
	GO:MF	passive transmembrane transporter activity	GO:0022803	0.0040627	2.39119	195	328	14	15162
	GO:MF	inorganic anion transmembrane transporter activity	GO:0015103	0.0040627	2.39119	34	328	6	15162
	GO:MF	channel activity	GO:0015267	0.0040627	2.39119	195	328	14	15162
	GO:MF	voltage-gated ion channel activity	GO:0005244	0.00414428	2.38255	36	328	6	15162
	GO:MF	voltage-gated channel activity	GO:0022832	0.00414428	2.38255	36	328	6	15162
	GO:MF	vitamin transmembrane transporter activity	GO:0090482	0.00843179	2.07408	15	328	4	15162
	GO:MF	secondary active sulfate transmembrane transporter activity	GO:0008271	0.00957804	2.01872	16	328	4	15162
	GO:MF	sulfate transmembrane transporter activity	GO:0015116	0.00957804	2.01872	16	328	4	15162
	GO:MF	potassium channel activity	GO:0005267	0.0118315	1.92696	30	328	5	15162
	GO:MF	diacylglycerol binding	GO:0019992	0.0123784	1.90734	2	328	2	15162
	GO:MF	potassium ion transmembrane transporter activity	GO:0015079	0.01661	1.77963	33	328	5	15162
	GO:MF	anion transmembrane transporter activity	GO:0008509	0.020048	1.69793	71	328	7	15162
	GO:MF	metal ion transmembrane transporter activity	GO:0046873	0.0262285	1.58123	121	328	9	15162
	GO:MF	enzyme binding	GO:0019899	0.0262285	1.58123	56	328	6	15162
	GO:MF	hydrolase activity	GO:0016787	0.0262285	1.58123	2157	328	67	15162
	GO:MF	nucleoside-triphosphatase activity	GO:0017111	0.029691	1.52738	258	328	14	15162
	GO:MF	voltage-gated cation channel activity	GO:0022843	0.0301339	1.52094	24	328	4	15162
	GO:MF	enzyme activator activity	GO:0008047	0.0301339	1.52094	126	328	9	15162
	GO:MF	sulfur compound transmembrane transporter activity	GO:1901682	0.0338651	1.47025	42	328	5	15162
	GO:MF	GTPase activator activity	GO:0005096	0.0338651	1.47025	105	328	8	15162
	GO:MF	anion binding	GO:0043168	0.0409369	1.38789	1704	328	54	15162
	GO:MF	GTPase regulator activity	GO:0030695	0.0415131	1.38182	110	328	8	15162
	GO:MF	pyrophosphatase activity	GO:0016462	0.0452464	1.34442	278	328	14	15162
	GO:CC	cytoskeleton	GO:0005856	0.0229883	1.63849	289	237	19	8694
	GO:CC	plasma membrane bounded cell projection	GO:0120025	0.0229883	1.63849	81	237	9	8694
	GO:CC	cell projection	GO:0042995	0.0229883	1.63849	99	237	10	8694
	GO:CC	cilium	GO:0005929	0.0294618	1.53074	70	237	8	8694

## Sheet: S5
Supplementary Table S5. Uniprot ID of insect hormone and immune-related genes
	Insect hormone
	Name	Uniprot ID
	CYP 315A1	D6WKZ9_TRICA
	CYP 306A1	CP306_DROME
	CYP 314A1	A0A6G0YQB4_APHCR
	Gld	Q8MQY9_DROME
	ZNF	O61360_DROME
	EcR	A0A1S5UZQ3_LEPDE
	Burs	A0A6G0U4W6_APHGL
	Burs	A0A6G0ZAQ5_APHCR
	CCAPR	A0A1B0G6W9_GLOMM
	Melanization
	Name	Uniprot ID
	MP1	A0A6G0YFD1_APHCR
	PPAF2	PPAF2_HOLDI
	VSP	VSP_BOMIG
	Melanization
	Name	Uniprot ID
	TEP-I	Q9GYW4_ANOGA
	Pke98E	KPC3_DROME
	Pkcdelta	KPC4_DROME
	Pkcdelta	KPC4_DROME
	Dscam1	Q0E9K4_DROME
	Dscam1	Q0E9K3_DROME
	Dscam1	Q0E9K2_DROME
	Dscam1	Q0E9H5_DROME
